# Supplementary material for: Functional analysis of the AUG initiator codon context reveals novel conserved sequences that disfavor mRNA translation in eukaryotes
Source: Nucleic Acids Res. 2023 Dec 1;52(3):1064–79. doi: 10.1093/nar/gkad1152 (PMC10853783; doi:10.1093/nar/gkad1152)
Supplement: gkad1152_supplemental_files [file gkad1152_supplemental_files.zip]

Archive with 9 entries (9 files):
- Suppl. Table 1.docx
- Suppl. Table 2. Rabbit.xlsx
- Suppl. Table 3 Drosophila.xlsx
- Suppl. Table 4. Wheat.xlsx
- Suppl. Table 5. Yeast.xlsx
- Suppl. Table 6.docx
- Suppl. Table 7.docx
- Suppl. Table 8.docx
- Supplementary Material.pdf
