# Supplementary material for: Functional analysis of the AUG initiator codon context reveals novel conserved sequences that disfavor mRNA translation in eukaryotes
Source: Nucleic Acids Res. 2023 Dec 1;52(3):1064–79. doi: 10.1093/nar/gkad1152 (PMC10853783; doi:10.1093/nar/gkad1152)
Supplement: gkad1152_supplemental_files [file gkad1152_supplemental_files.zip › Suppl. Table 2. Rabbit.xlsx]

## Sheet: Hoja1
Suppl. Table 2. FLuc activity in rabbit.
From top to the bottom
mRNA #	FLuc activity	St. Dev.		Sequence	Kozak motif
20	7.52468	0.38289		A C A --- G	★
16	6.12816	0.365713		G A A --- G	★
81	5.77543	0.333019		A C C --- A	♦
83	5.71531	0.111936		A C C --- U	♦
113	4.83368	0		A G C --- A	♦
67	4.8126	0.201988		A A C --- U	♦
80	4.62979	0.456374		G A C --- G	★
51	4.55256	0.558097		A G A --- U	♦
94	4.43348	0		G C C --- C	♦
116	4.31997	0.759136		A G C --- G	★
93	4.15645	0.819115		G C C --- A	♦
114	4.03918	0.331816		A G C --- C	♦
66	3.8468	0.177821		A A C --- C	♦
100	3.78187	0.0522563		A U C --- G	★
109	3.62723	0.0890072		G U C --- A	♦
115	3.58544	0.348861		A G C --- U	♦
52	3.49757	0.273786		A G A --- G	★
85	3.20784	0.0468228		C C C --- A	⦁
108	3.14108	0.18036		U U C --- G	♦
92	3.09572	0.512501		U C C --- G	♦
60	2.99532	0.25553		U G A --- G	♦
78	2.88761	0.13725		G A C --- C	♦
18	2.83019	0.0539728		A C A --- C	♦
3	2.7898	0.215176		A A A --- U	♦
34	2.72929	0.0696528		A U A --- C	♦
126	2.72891	0.0298801		G G C --- C	♦
101	2.70634	0.268606		C U C --- A	⦁
64	2.64876	0.205941		G G A --- G	★
127	2.59493	0.0173778		G G C --- U	♦
65	2.59401	0.114576		A A C --- A	♦
15	2.58824	0.348486		G A A --- U	♦
120	2.52113	0.212125		C G C --- G	♦
79	2.51955	0.200018		G A C --- U	♦
50	2.5131	0.185225		A G A --- C	♦
104	2.40195	0.754154		C U C --- G	♦
90	2.27189	0.196972		U C C --- C	⦁
63	2.26767	0.0349724		G G A --- U	♦
105	2.22191	0.118257		U U C --- A	⦁
71	2.18096	0.141366		C A C --- U	⦁
19	2.15607	0.374285		A C A --- U	♦
30	2.08786	0.0134318		G C A --- C	♦
39	2.07537	0.0527908		C U A --- U	⦁
76	2.06881	0.190403		U A C --- G	♦
2	2.06696	0.173975		A A A --- C	♦
77	2.0627	0.250447		G A C --- A	♦
89	2.04151	0.178603		U C C --- A	⦁
98	2.00262	0.287378		A U C --- C	♦
72	2.00031	0.126209		C A C --- G	♦
103	1.97818	0.319		C U C --- U	⦁
27	1.93837	0.110333		U C A --- U	⦁
110	1.91306	1.98505		G U C --- C	♦
40	1.90018	0.226239		C U A --- G	♦
61	1.87938	0.0461871		G G A --- A	♦
44	1.87158	0.221612		U U A --- G	♦
7	1.77665	0.293903		C A A --- U	⦁
26	1.75784	0.0954155		U C A --- C	⦁
45	1.69992	0.321734		G U A --- A	♦
37	1.67212	0.170037		C U A --- A	⦁
59	1.6693	0.0182442		U G A --- U	⦁
69	1.62508	0.148905		C A C --- A	⦁
47	1.60641	0.0295285		G U A --- U	♦
8	1.60203	0.00618644		C A A --- G	♦
29	1.59028	0.220377		G C A --- A	♦
97	1.5624	0.226461		A U C --- A	♦
125	1.5391	0.211289		G G C --- A	♦
33	1.48703	0.187461		A U A --- A	♦
48	1.43861	0.0596655		G U A --- G	★
117	1.37709	0.173225		C G C --- A	⦁
124	1.37226	0.195917		U G C --- G	♦
102	1.23767	0.123006		C U C --- C	⦁
73	1.21919	0.239203		U A C --- A	⦁
46	1.20902	0.0844799		G U A --- C	♦
41	1.18996	0.118374		U U A --- A	⦁
6	1.11798	0.0603116		C A A --- C	⦁
119	1.09178	0.0317013		C G C --- U	⦁
1	1.09016	0.125091		A A A --- A	♦
21	1.07475	0.121624		C C A --- A	⦁
75	1.04385	0.0189289		U A C --- U	⦁
25	1.02838	0.118826		U C A --- A	⦁
13	1.00482	0.227162		G A A --- A	♦
36	0.921093	0.0474789		A U A --- G	★
123	0.842258	0.0528298		U G C --- U	⦁
58	0.762627	0.0301517		U G A --- C	⦁
56	0.740022	0.0653126		C G A --- G	♦
35	0.684111	0.0593242		A U A --- U	♦
31	0.680321	0.182942		G C A --- U	♦
118	0.671736	0.257515		C G C --- C	⦁
32	0.666847	0.00343199		G C A --- G	★
106	0.469635	0.00828445		U U C --- C	⦁
43	0.445394	0.0306422		U U A --- U	⦁
122	0.40811	0.0945599		U G C --- C	⦁
14	0.402019	0.0686917		G A A --- C	♦
57	0.401362	0.0409434		U G A --- A	⦁
38	0.251828	0.0877397		C U A --- C	⦁
86	0.195137	0.0476778		C C C --- C	⦁
11	0.166042	0.0155863		U A A --- U	⦁
128	0.164197	0.0356598		G G C --- G	★
107	0.118328	0.0260591		U U C --- U	⦁
49	0.11641	0.0360599		A G A --- A	♦
68	0.0555729	0.00741101		A A C --- G	★
5	0.0487934	0.00748675		C A A --- A	⦁
82	0.0395084	0.00413318		A C C --- C	♦
17	0.0201998	0.000665975		A C A --- A	♦
22	0.0197336	0.00252306		C C A --- C	⦁
74	0.0156275	0.00542666		U A C --- C	⦁
121	0.0126235	0.00425576		U G C --- A	⦁
111	0.0124302	0.0008064		G U C --- U	♦
55	0.0108199	0.000890767		C G A --- U	⦁
23	0.0104497	0.00160138		C C A --- U	⦁
62	0.00762103	0.0012582		G G A --- C	♦
42	0.00730063	0.00159968		U U A --- C	⦁
91	0.00644676	0.00299071		U C C --- U	⦁
12	0.0062447	0.00236478		U A A --- G	♦
28	0.00514417	0.00198007		U C A --- G	♦
87	0.00316064	0.00148441		C C C --- U	⦁
