# Supplementary material for: Functional analysis of the AUG initiator codon context reveals novel conserved sequences that disfavor mRNA translation in eukaryotes
Source: Nucleic Acids Res. 2023 Dec 1;52(3):1064–79. doi: 10.1093/nar/gkad1152 (PMC10853783; doi:10.1093/nar/gkad1152)
Supplement: gkad1152_supplemental_files [file gkad1152_supplemental_files.zip › Suppl. Table 3 Drosophila.xlsx]

## Sheet: Hoja1
Suppl. Table 3. FLuc activity in Drosophila.
From top to the bottom
mRNA #	FLuc activity	St. Dev.		Sequence	Kozak motif
81	229.237	9.88838		A C C --- A	♦
36	218.762	36.3509		A U A --- G	★
33	190.747	7.50599		A U A --- A	♦
52	186.051	9.92932		A G A --- G	★
83	167.376	40.9152		A C C --- U	♦
35	161.901	3.21199		A U A --- U	♦
67	159.241	9.1756		A A C --- U	♦
31	136.532	5.81822		G C A --- U	♦
20	130.4	4.58487		A C A --- G	★
32	128.555	6.59747		G C A --- G	★
92	127.708	4.48958		U C C --- G	♦
66	124.294	50.9246		A A C --- C	♦
34	123.227	12.4294		A U A --- C	♦
94	120.777	8.67176		G C C --- C	♦
51	119.748	10.9767		A G A --- U	♦
76	118.967	4.60675		U A C --- G	♦
100	111.522	10.7947		A U C --- G	★
65	109.696	25.7143		A A C --- A	♦
29	108.5	8.42302		G C A --- A	♦
63	106.826	14.44		G G A --- U	♦
60	94.3774	21.3396		U G A --- G	♦
16	94.2086	1.82714		G A A --- G	★
97	93.4247	10.8426		A U C --- A	♦
116	92.7913	7.22979		A G C --- G	★
72	91.1207	4.85533		C A C --- G	♦
44	88.0865	8.84627		U U A --- G	♦
48	87.6171	13.9742		G U A --- G	★
61	86.9606	1.72304		G G A --- A	♦
50	83.7903	5.23607		A G A --- C	♦
98	83.3344	27.7286		A U C --- C	♦
113	81.4464	5.07541		A G C --- A	♦
93	80.8057	21.6726		G C C --- A	♦
18	79.3101	3.6801		A C A --- C	♦
104	79.1292	7.67932		C U C --- G	♦
64	78.7267	11.7316		G G A --- G	★
108	76.6481	10.4698		U U C --- G	♦
45	75.623	12.7006		G U A --- A	♦
19	67.8651	4.17043		A C A --- U	♦
15	67.0266	5.33403		G A A --- U	♦
47	65.4949	10.2763		G U A --- U	♦
40	62.45	2.36569		C U A --- G	♦
79	60.868	14.5286		G A C --- U	♦
30	60.4205	5.29664		G C A --- C	♦
115	60.2749	6.48081		A G C --- U	♦
27	60.0711	5.72111		U C A --- U	⦁
109	59.797	0.41868		G U C --- A	♦
80	56.4799	3.83711		G A C --- G	★
2	55.7513	5.38639		A A A --- C	♦
37	53.9414	2.70568		C U A --- A	⦁
39	53.9346	3.28205		C U A --- U	⦁
43	53.4266	5.96435		U U A --- U	⦁
3	51.9729	8.17111		A A A --- U	♦
69	48.1188	13.6706		C A C --- A	⦁
120	43.48	3.35105		C G C --- G	♦
71	43.1228	6.87521		C A C --- U	⦁
25	41.871	1.33356		U C A --- A	⦁
103	40.9477	4.51348		C U C --- U	⦁
110	40.4371	3.95198		G U C --- C	♦
89	39.7204	2.38255		U C C --- A	⦁
73	38.4212	2.10985		U A C --- A	⦁
59	37.01	6.20128		U G A --- U	⦁
78	35.8406	1.90759		G A C --- C	♦
41	33.9295	6.31845		U U A --- A	⦁
38	33.7693	2.43356		C U A --- C	⦁
101	32.287	2.53219		C U C --- A	⦁
127	31.1724	1.43648		G G C --- U	♦
57	29.5824	2.7567		U G A --- A	⦁
114	28.6877	4.27331		A G C --- C	♦
125	27.9266	3.20408		G G C --- A	♦
8	27.4221	1.80522		C A A --- G	♦
102	27.3598	4.50998		C U C --- C	⦁
46	26.8804	4.2838		G U A --- C	♦
77	25.5136	0.878555		G A C --- A	♦
124	25.1297	1.66003		U G C --- G	♦
105	24.9124	0.521331		U U C --- A	⦁
13	23.6346	1.98939		G A A --- A	♦
85	22.9328	8.32596		C C C --- A	⦁
26	22.8656	6.49758		U C A --- C	⦁
56	21.6274	12.3377		C G A --- G	♦
1	20.8252	0.957309		A A A --- A	♦
58	18.9475	0.827227		U G A --- C	⦁
90	18.6686	1.65993		U C C --- C	⦁
7	16.7159	1.15086		C A A --- U	⦁
21	11.6259	0.700613		C C A --- A	⦁
75	11.5948	0.429155		U A C --- U	⦁
6	10.4472	0.413278		C A A --- C	⦁
119	10.4335	1.79117		C G C --- U	⦁
117	9.22152	1.47057		C G C --- A	⦁
14	8.68574	0.322089		G A A --- C	♦
126	6.68245	0.644895		G G C --- C	♦
123	5.65729	0.0430746		U G C --- U	⦁
49	4.57416	0.183779		A G A --- A	♦
118	3.9412	0.27719		C G C --- C	⦁
11	3.59002	0.295685		U A A --- U	⦁
68	3.19904	0.0865651		A A C --- G	★
107	3.0319	0.152709		U U C --- U	⦁
106	3.0208	0.342997		U U C --- C	⦁
86	2.95953	0.424264		C C C --- C	⦁
82	2.78949	0.390641		A C C --- C	♦
22	1.27242	0.232715		C C A --- C	⦁
17	1.23812	0.0535995		A C A --- A	♦
128	1.0524	0.406615		G G C --- G	★
5	0.650737	0.0390111		C A A --- A	⦁
42	0.51098	0.0324947		U U A --- C	⦁
122	0.477194	0.162856		U G C --- C	⦁
23	0.340102	0.0217408		C C A --- U	⦁
111	0.315464	0.0177996		G U C --- U	♦
55	0.302988	0.0373983		C G A --- U	⦁
62	0.287156	0.0603813		G G A --- C	♦
74	0.208469	0.04154		U A C --- C	⦁
28	0.141878	0.0431508		U C A --- G	♦
121	0.127741	0.036404		U G C --- A	⦁
91	0.110926	0.0119053		U C C --- U	⦁
12	0.106207	0.0256124		U A A --- G	♦
87	0.0781023	0.0237048		C C C --- U	⦁
