# Supplementary material for: Functional analysis of the AUG initiator codon context reveals novel conserved sequences that disfavor mRNA translation in eukaryotes
Source: Nucleic Acids Res. 2023 Dec 1;52(3):1064–79. doi: 10.1093/nar/gkad1152 (PMC10853783; doi:10.1093/nar/gkad1152)
Supplement: gkad1152_supplemental_files [file gkad1152_supplemental_files.zip › Suppl. Table 4. Wheat.xlsx]

## Sheet: Sheet1
Suppl. Table 4. FLuc activity in wheat.
From top to the bottom
mRNA #	FLuc activity	St Dev		Sequence	Kozak motif
83	5.93136	0.366983		A C C --- U	♦
71	5.80413	0.171252		C A C --- U	⦁
63	5.66248	0.263822		G G A --- U	♦
73	5.51495	0.220846		U A C --- A	⦁
66	5.47168	0.223626		A A C --- C	♦
69	5.39962	0.418822		C A C --- A	⦁
89	5.31472	0.297773		U C C --- A	⦁
81	5.22216	0.613773		A C C --- A	♦
65	5.10291	0.237213		A A C --- A	♦
80	4.75619	1.03062		G A C --- G	★
79	4.75423	0.368643		G A C --- U	♦
72	4.7519	0.143711		C A C --- G	♦
76	4.66276	0.104982		U A C --- G	♦
92	4.59975	0.254936		U C C --- G	♦
64	4.4212	0.819938		G G A --- G	★
90	4.37386	0.0603544		U C C --- C	⦁
85	4.21326	0.188416		C C C --- A	⦁
59	4.07657	0.240031		U G A --- U	⦁
32	4.07061	1.94693		G C A --- G	★
67	3.74192	0.934708		A A C --- U	♦
78	3.57224	0.524576		G A C --- C	♦
36	3.56336	0.556154		A U A --- G	★
51	3.47926	0.270228		A G A --- U	♦
116	3.41289	0.0775456		A G C --- G	★
117	3.40058	0.123713		C G C --- A	⦁
115	3.38971	0.042638		A G C --- U	♦
101	3.35663	0.0926905		C U C --- A	⦁
105	3.33719	0.150925		U U C --- A	⦁
100	3.31191	0.0885568		A U C --- G	★
104	3.19771	0.284322		C U C --- G	♦
126	3.13711	0.189639		G G C --- C	♦
31	3.1257	0.19503		G C A --- U	♦
124	3.12387	0.243016		U G C --- G	♦
98	3.12013	0.150899		A U C --- C	♦
113	3.09794	0.22297		A G C --- A	♦
93	3.0755	0.189669		G C C --- A	♦
108	3.02476	0.0214309		U U C --- G	♦
120	3.02328	0.161544		C G C --- G	♦
127	2.97737	0.318656		G G C --- U	♦
102	2.91942	0.249123		C U C --- C	⦁
61	2.91413	0.426353		G G A --- A	♦
114	2.89333	0.231999		A G C --- C	♦
16	2.80214	0.36023		G A A --- G	★
123	2.79993	0.136057		U G C --- U	⦁
125	2.77261	0.262001		G G C --- A	♦
20	2.74044	0.935169		A C A --- G	★
103	2.73347	0.0792908		C U C --- U	⦁
34	2.65617	1.00781		A U A --- C	♦
39	2.61173	0.277865		C U A --- U	⦁
29	2.58943	0.727054		G C A --- A	♦
52	2.58264	0.236996		A G A --- G	★
110	2.54884	0.299665		G U C --- C	♦
26	2.54226	0.0692036		U C A --- C	⦁
109	2.47841	0.283329		G U C --- A	♦
57	2.45714	0.255932		U G A --- A	⦁
2	2.38495	0.114477		A A A --- C	♦
44	2.37648	0.16407		U U A --- G	♦
94	2.33156	1.43306		G C C --- C	♦
50	2.32414	0.823131		A G A --- C	♦
47	2.2484	0.360631		G U A --- U	♦
58	2.15836	0.18205		U G A --- C	⦁
75	2.08858	0.392002		U A C --- U	⦁
35	2.08291	0.18659		A U A --- U	♦
122	2.02313	0.274253		U G C --- C	⦁
43	1.86121	0.866652		U U A --- U	⦁
119	1.68363	0.132541		C G C --- U	⦁
60	1.65987	0.565983		U G A --- G	♦
30	1.64891	0.420306		G C A --- C	♦
77	1.61489	0.347641		G A C --- A	♦
46	1.58714	0.403504		G U A --- C	♦
37	1.57159	0.64814		C U A --- A	⦁
38	1.50607	0.171968		C U A --- C	⦁
3	1.48949	0.475832		A A A --- U	♦
19	1.44068	0.747811		A C A --- U	♦
48	1.35783	0.186028		G U A --- G	★
86	1.35613	0.385129		C C C --- C	⦁
18	1.30167	0.432129		A C A --- C	♦
15	1.29194	0.0922391		G A A --- U	♦
118	1.27765	0.0210882		C G C --- C	⦁
8	1.25183	0.0780794		C A A --- G	♦
7	1.22757	0.0510463		C A A --- U	⦁
56	1.2073	0.0770299		C G A --- G	♦
6	1.06595	0.079024		C A A --- C	⦁
40	1.05003	0.152735		C U A --- G	♦
41	0.996347	0.112196		U U A --- A	⦁
27	0.97161	0.14284		U C A --- U	⦁
97	0.870337	0.283549		A U C --- A	♦
25	0.863605	0.210216		U C A --- A	⦁
13	0.700221	0.0502388		G A A --- A	♦
21	0.652007	0.0636197		C C A --- A	⦁
128	0.496468	0.0444814		G G C --- G	★
33	0.472161	0.143836		A U A --- A	♦
106	0.427193	0.0459639		U U C --- C	⦁
1	0.400777	0.243354		A A A --- A	♦
45	0.359802	0.095039		G U A --- A	♦
14	0.348855	0.0545749		G A A --- C	♦
107	0.189652	0.0261905		U U C --- U	⦁
82	0.160927	0.0238628		A C C --- C	♦
11	0.131946	0.107855		U A A --- U	⦁
68	0.12984	0.0152012		A A C --- G	★
49	0.113328	0.0361208		A G A --- A	♦
74	0.0775665	0.0150388		U A C --- C	⦁
22	0.0557811	0.00816021		C C A --- C	⦁
5	0.0432044	0.0144821		C A A --- A	⦁
121	0.0364603	0.00496866		U G C --- A	⦁
91	0.0272166	0.00815849		U C C --- U	⦁
55	0.0239367	0.0045761		C G A --- U	⦁
62	0.0227919	0.00312972		G G A --- C	♦
111	0.0182497	0.00635654		G U C --- U	♦
42	0.0166479	0.000593196		U U A --- C	⦁
23	0.014373	0.00311504		C C A --- U	⦁
17	0.012664	0.000786125		A C A --- A	♦
87	0.0103908	0.00266922		C C C --- U	⦁
12	0.00917422	0.000485803		U A A --- G	♦
28	0.00644933	0.000629612		U C A --- G	♦
