# Supplementary material for: Functional analysis of the AUG initiator codon context reveals novel conserved sequences that disfavor mRNA translation in eukaryotes
Source: Nucleic Acids Res. 2023 Dec 1;52(3):1064–79. doi: 10.1093/nar/gkad1152 (PMC10853783; doi:10.1093/nar/gkad1152)
Supplement: gkad1152_supplemental_files [file gkad1152_supplemental_files.zip › Suppl. Table 5. Yeast.xlsx]

## Sheet: Hoja1
Suppl. Table 5. FLuc activity in yeast
From top to the bottom
	YEAST
mRNA #	FLuc activity	St Dev		Sequence	Kozak motif
105	0.973727	0.10123		U U C --- A	⦁
81	0.854726	0.194909		A C C --- A	♦
83	0.846868	0.335901		A C C --- U	♦
67	0.750338	0.176308		A A C --- U	♦
66	0.739163	0.0948858		A A C --- C	♦
89	0.709838	0.0544456		U C C --- A	⦁
27	0.642805	0.151078		U C A --- U	⦁
65	0.633925	0.0709372		A A C --- A	♦
59	0.625509	0.0871923		U G A --- U	⦁
73	0.607404	0.0641813		U A C --- A	⦁
76	0.593462	0.189793		U A C --- G	♦
41	0.573687	0.0691529		U U A --- A	⦁
43	0.548372	0.132476		U U A --- U	⦁
39	0.527054	0.121715		C U A --- U	⦁
57	0.524079	0.0724633		U G A --- A	⦁
113	0.523799	0.00797885		A G C --- A	♦
63	0.480027	0.18725		G G A --- U	♦
98	0.477382	0.0650457		A U C --- C	♦
29	0.467799	0.142597		G C A --- A	♦
45	0.460232	0.0815566		G U A --- A	♦
101	0.456391	0.0417066		C U C --- A	⦁
33	0.436242	0.0903169		A U A --- A	♦
35	0.433386	0.0281045		A U A --- U	♦
102	0.425971	0.0428094		C U C --- C	⦁
37	0.423023	0.00188951		C U A --- A	⦁
69	0.409527	0.127746		C A C --- A	⦁
79	0.392153	0.0765286		G A C --- U	♦
31	0.391927	0.135812		G C A --- U	♦
103	0.390239	0.0515076		C U C --- U	⦁
100	0.389387	0.0686485		A U C --- G	★
52	0.387555	0.0808218		A G A --- G	★
47	0.371545	0.0900182		G U A --- U	♦
71	0.36917	0.0831231		C A C --- U	⦁
34	0.338232	0.153286		A U A --- C	♦
109	0.33751	0.100585		G U C --- A	♦
36	0.323167	0.032113		A U A --- G	★
108	0.30781	0.0436163		U U C --- G	♦
75	0.295981	0.0300269		U A C --- U	⦁
51	0.280038	0.0265846		A G A --- U	♦
44	0.277289	0.060566		U U A --- G	♦
92	0.272074	0.106581		U C C --- G	♦
32	0.270151	0.0569042		G C A --- G	★
117	0.269255	0.0315704		C G C --- A	⦁
19	0.264622	0.0904089		A C A --- U	♦
94	0.26269	0.00295748		G C C --- C	♦
15	0.253829	0.0415216		G A A --- U	♦
38	0.249498	0.0457226		C U A --- C	⦁
110	0.243899	0.0481613		G U C --- C	♦
80	0.242322	0.0499464		G A C --- G	★
78	0.233185	0.048742		G A C --- C	♦
61	0.218085	0.0185957		G G A --- A	♦
20	0.213976	0.0199609		A C A --- G	★
25	0.21009	0.131947		U C A --- A	⦁
18	0.200443	0.0234685		A C A --- C	♦
64	0.195738	0.0558991		G G A --- G	★
124	0.195266	0.0058699		U G C --- G	♦
50	0.194439	0.081923		A G A --- C	♦
104	0.194384	0.0154992		C U C --- G	♦
85	0.191183	0.0273903		C C C --- A	⦁
77	0.18215	0.0466433		G A C --- A	♦
114	0.181747	0.00762954		A G C --- C	♦
106	0.180427	0.00781755		U U C --- C	⦁
58	0.18033	0.0400684		U G A --- C	⦁
16	0.179673	0.0369833		G A A --- G	★
116	0.179073	0.0350231		A G C --- G	★
93	0.175935	0.0249004		G C C --- A	♦
26	0.17082	0.024179		U C A --- C	⦁
123	0.166864	0.040614		U G C --- U	⦁
30	0.166464	0.0574994		G C A --- C	♦
125	0.166185	0.0813488		G G C --- A	♦
60	0.163876	0.0539142		U G A --- G	♦
127	0.154465	0.0622477		G G C --- U	♦
126	0.132572	0.0217378		G G C --- C	♦
72	0.131564	0.0026218		C A C --- G	♦
48	0.131483	0.0174622		G U A --- G	★
120	0.125425	0.000554666		C G C --- G	♦
119	0.123711	0.0115489		C G C --- U	⦁
1	0.11677	0.0445083		A A A --- A	♦
54	0.102992	0.0193747		C G A --- C	⦁
2	0.101868	0.0314633		A A A --- C	♦
3	0.099669	0.0324975		A A A --- U	♦
14	0.0950365	0.0345998		G A A --- C	♦
90	0.092237	0.0292284		U C C --- C	⦁
46	0.0916913	0.0393519		G U A --- C	♦
40	0.0909193	0.00886988		C U A --- G	♦
9	0.0762656	0.0191149		U A A --- A	⦁
4	0.0663951	0.027904		A A A --- G	★
6	0.0640671	0.0204136		C A A --- C	⦁
122	0.0568194	0.0127935		U G C --- C	⦁
97	0.0520748	0.0112781		A U C --- A	♦
107	0.0519126	0.00616659		U U C --- U	⦁
7	0.0505576	0.0101762		C A A --- U	⦁
13	0.0419511	0.0171223		G A A --- A	♦
115	0.040208	0.0137856		A G C --- U	♦
56	0.0375797	0.00301063		C G A --- G	♦
118	0.0369892	0.00309311		C G C --- C	⦁
10	0.0337149	0.0112911		U A A --- C	⦁
11	0.0272423	0.0070426		U A A --- U	⦁
8	0.0239913	0.0030933		C A A --- G	♦
49	0.0235805	0.00316484		A G A --- A	♦
86	0.0129278	0.003521		C C C --- C	⦁
68	0.0120881	0.00082337		A A C --- G	★
21	0.0110286	0.00302269		C C A --- A	⦁
17	0.00608455	0.000502869		A C A --- A	♦
128	0.00597646	0.00183416		G G C --- G	★
82	0.00556084	0.000929342		A C C --- C	♦
74	0.00549218	0.0011739		U A C --- C	⦁
5	0.00534382	0.000318921		C A A --- A	⦁
42	0.00528497	0.000622829		U U A --- C	⦁
62	0.00520778	8.03301e-05		G G A --- C	♦
91	0.00511196	0.000704309		U C C --- U	⦁
55	0.00475054	0.00054773		C G A --- U	⦁
87	0.00433566	0.000754215		C C C --- U	⦁
23	0.00376243	0.000593467		C C A --- U	⦁
111	0.00336081	0.0017664		G U C --- U	♦
121	0.00330505	0.00035675		U G C --- A	⦁
28	0.00319218	0.00119966		U C A --- G	♦
22	0.00305109	0.000384376		C C A --- C	⦁
12	0.00175776	0.0007729		U A A --- G	♦
